# Supplementary material for: An Immersible Microgripper for Pancreatic Islet and Organoid Research
Source: Bioengineering (Basel). 2022 Feb 9;9(2):67. doi: 10.3390/bioengineering9020067 (PMC8869445; doi:10.3390/bioengineering9020067)
Supplement: Supplementary file 1 [file bioengineering-09-00067-s001.zip]

Archive with 3 entries (3 files):
- bioengineering-1574485.mp4
- rums20a2_Supplement-video1.pptx
- rums20a2_Supplement-video2.pptx
